# Supplementary material for: Nutrition-Sensitive Agriculture: A Systematic Review of Impact Pathways to Nutrition Outcomes
Source: Adv Nutr. 2020 Sep 24;12(1):251–75. doi: 10.1093/advances/nmaa103 (PMC7850060; doi:10.1093/advances/nmaa103)
Supplement: nmaa103_Supplemental_Files [file nmaa103_supplemental_files.zip]

Archive with 3 entries (3 files):
- Supplemental_Figure_1.Detailed_impact_pathways.pdf
- Supplemental_Table_1.Full_electronic_search_syntax.docx
- Supplemental_table_2_Detailed_characteristics_and_findings_Aug_31.docx
